# Supplementary material for: Sex/Gender-Differences in the Health Effects of Environmental Noise Exposure on Hypertension and Ischemic Heart Disease—A Systematic Review
Source: Int J Environ Res Public Health. 2021 Sep 18;18(18):9856. doi: 10.3390/ijerph18189856 (PMC8465564; doi:10.3390/ijerph18189856)
Supplement: Supplementary file 1 [file ijerph-18-09856-s001.zip]

Archive with 1 entries (1 files):
- ijerph-1382532-supplementary.pdf
